# Supplementary material for: Zinc Binding to NAP-Type Neuroprotective Peptides: Nuclear Magnetic Resonance Studies and Molecular Modeling
Source: Pharmaceuticals (Basel). 2021 Oct 1;14(10):1011. doi: 10.3390/ph14101011 (PMC8541368; doi:10.3390/ph14101011)
Supplement: Supplementary file 1 [file pharmaceuticals-14-01011-s001.zip]

Archive with 1 entries (1 files):
- pharmaceuticals-1344314-supplementary.pdf
